# Supplementary material for: Elderberry Leaves with Antioxidant and Anti-Inflammatory Properties as a Valuable Plant Material for Wound Healing
Source: Pharmaceuticals (Basel). 2024 May 10;17(5):618. doi: 10.3390/ph17050618 (PMC11124386; doi:10.3390/ph17050618)
Supplement: Supplementary file 1 [file pharmaceuticals-17-00618-s001.zip]

Archive with 1 entries (1 files):
- pharmaceuticals-2967502-supplementary.pdf
